# Supplementary material for: Characterizing the Gut Microbial Metabolic Profile of Mice with the Administration of Berry-Derived Cyanidin-3-Glucoside
Source: Metabolites. 2023 Jul 4;13(7):818. doi: 10.3390/metabo13070818 (PMC10386377; doi:10.3390/metabo13070818)
Supplement: Supplementary file 1 [file metabolites-13-00818-s001.zip]

Archive with 1 entries (1 files):
- metabolites-2410393-supplementary.xlsx
