# Supplementary material for: Characterizing the Gut Microbial Metabolic Profile of Mice with the Administration of Berry-Derived Cyanidin-3-Glucoside
Source: Metabolites. 2023 Jul 4;13(7):818. doi: 10.3390/metabo13070818 (PMC10386377; doi:10.3390/metabo13070818)
Supplement: Supplementary file 1 [file metabolites-13-00818-s001.zip › metabolites-2410393-supplementary.xlsx]

## Sheet: Sheet1
Adduct	Name	VIP	Fold change	p-value	m/z	rt(s)	KEGG.ID	HMDB	SuperClass	Class	SubClass
(M+Na)+	Tetrahydro-L-biopterin	2.00072	0.391092	0.000187518	264.108	167.49
(M+Na)+	Thioetheramide-PC	2.24472	4.24268	0.000199049	758.565	129.396
(M+H)+	Thr-Ile	1.26181	2.18608	0.00122677	233.149	47.029
(M+H)+	Lumichrome	3.93794	0.471854	0.00168486	243.087	59.9655	C01727
(M+CH3COO+2H)+	7,8-Dihydro-.alpha.-ionone	1.17173	3.09104	0.00181313	255.194	128.768
(M+H)+	Norharmane	2.33254	0.474673	0.00224244	169.075	46.2065
(M+H-H2O)+	DL-Indole-3-lactic acid	3.57627	4.77309	0.00295839	188.069	259.084
(M+H)+	Phe-Ile	1.79201	2.56762	0.00476525	279.168	168.024
(M+H-H2O)+	Norepinephrine	2.31201	0.543144	0.00731212	152.069	105.176	C00547	HMDB0000216/HMDB0037685	Benzenoids	Phenols	Benzenediols
(M+H)+	L-Valine	4.5948	2.62647	0.00757213	118.085	302.358	C00183	HMDB0000883	Organic acids and derivatives	Carboxylic acids and derivatives	"Amino acids, peptides, and analogues"
(M+NH4)+	Taurocholate	2.24354	2.64293	0.00841442	533.324	199.298	C05122	HMDB0000036	Lipids and lipid-like molecules	Steroids and steroid derivatives	"Bile acids, alcohols and derivatives"
(M+H)+	Trp-Ile	1.1419	3.09915	0.0086028	318.18	181.101
(M+H)+	DL-Methionine sulfoxide	1.60953	2.58441	0.008696	166.052	373.859	C02989	HMDB0002005	Organic acids and derivatives	Carboxylic acids and derivatives	"Amino acids, peptides, and analogues"
(M+H)+	Urocanic acid	2.1646	2.39259	0.00888148	139.049	291.193	C00785	HMDB0000301/HMDB0034174	Organoheterocyclic compounds	Azoles	Imidazoles
M+	Famciclovir	1.05785	4.2662	0.0132949	321.143	174.951
(M+H)+	His-Pro	1.45601	5.22647	0.015344	253.127	372.661
(M+H)+	Glycitein	4.30224	4.6254	0.019683	285.075	45.034	C14536	HMDB0005781	Phenylpropanoids and polyketides	Isoflavonoids	Isoflav-2-enes
(M+H)+	Arg-Ala	1.28911	0.467544	0.02145	246.152	419.531
(M+H)+	Pro-Thr	1.09607	4.16664	0.0227863	217.116	329.853
(M+H)+	Lys-Pro	1.64938	3.91078	0.0231295	244.164	475.273
(M+H)+	Thymine	2.39295	0.265262	0.0237167	127.049	73.8165	C00178	HMDB0000262	Organoheterocyclic compounds	Diazines	Pyrimidines and pyrimidine derivatives
(M+H)+	Nicotinate	3.47881	0.417155	0.027953	124.038	219.917	C00253	HMDB0001488	Organoheterocyclic compounds	Pyridines and derivatives	Pyridinecarboxylic acids and derivatives
(M+H)+	Linoleoyl ethanolamide	6.869	0.480105	0.0281862	324.289	36.691		HMDB0012252	Organic nitrogen compounds	Organonitrogen compounds	Amines
(M+H)+	Harmane	2.43129	4.09374	0.0311613	183.09	115.404
(M+H)+	2'-Deoxyinosine	3.5187	0.47489	0.03124	253.092	179.607
(M+H)+	Uracil	1.79877	0.561968	0.03319	113.033	84.732	C00106	HMDB0000300	Organoheterocyclic compounds	Diazines	Pyrimidines and pyrimidine derivatives
(M+H)+	Tyr-Pro	1.39471	5.07713	0.0343434	279.133	273.208
(M+H)+	Pro-Arg	1.8555	4.78005	0.034411	272.17	454.774
(M+H)+	N-Acetylcadaverine	1.75798	0.416614	0.0348622	145.133	307.913		HMDB0002284	Organic acids and derivatives	Carboxylic acids and derivatives	Carboxylic acid derivatives
(M+CH3CN+Na)+	Isoetharine	1.04252	2.63902	0.0353145	303.169	197.596
(M+H)+	Glycyl-L-leucine	1.89711	5.21449	0.035528	189.122	286.077	C02155	HMDB0000759	Organic acids and derivatives	Carboxylic acids and derivatives	"Amino acids, peptides, and analogues"
(M+H)+	Ile-Met	1.3096	3.34176	0.0374854	263.141	186.559
(M+H)+	L-Histidine	1.86707	3.49716	0.0394916	156.076	400.116	C00135	HMDB0000177	Organic acids and derivatives	Carboxylic acids and derivatives	"Amino acids, peptides, and analogues"
(M+H)+	Thymidine	1.41007	4.03975	0.0397864	243.101	27.2645	C00214	HMDB0000273	"Nucleosides, nucleotides, and analogues"	Pyrimidine nucleosides	Pyrimidine 2'-deoxyribonucleosides
(M+H)+	Dimethylaminopurine	2.54677	2.65216	0.0431736	164.092	68.516
(M+H)+	His-Ile	1.36489	2.99457	0.0455021	269.159	297.211
(M+H)+	Asp-Pro	1.28827	5.12638	0.0462907	231.097	404.221
(M+CH3CN+H)+	Ile-Ser	1.14679	3.23454	0.047196	260.159	290.672
(M+H)+	Gly-Ile	1.12051	3.20318	0.0479986	189.122	262.641
(M+H)+	Pro-Ala	1.62398	3.35929	0.0490231	187.107	336.32
(M-H)-	Confertifoline	1.39178	0.671451	0.00093317	233.154	30.311
(M-H)-	Isobutyric acid	4.3763	0.503912	0.00190688	87.0452	132.575
(M-H)-	L-Tryptophan	1.52063	4.50623	0.00337533	203.082	260.208	C00078	HMDB0000929	Organoheterocyclic compounds	Indoles and derivatives	Indolyl carboxylic acids and derivatives
(M-H)-	Taurocholate	2.32908	2.93729	0.00625073	514.284	200.317	C05122	HMDB0000036	Lipids and lipid-like molecules	Steroids and steroid derivatives	"Bile acids, alcohols and derivatives"
(M-H)-	2'-Deoxyuridine	7.93984	0.625267	0.00670015	227.067	112.82	C00526	HMDB0000012	"Nucleosides, nucleotides, and analogues"	Pyrimidine nucleosides	Pyrimidine 2'-deoxyribonucleosides
(M-H)-	Thymine	4.69768	0.358161	0.0130084	125.036	75.178	C00178	HMDB0000262	Organoheterocyclic compounds	Diazines	Pyrimidines and pyrimidine derivatives
(M-H)-	L-Valine	3.0056	2.15003	0.0140534	116.071	304.87	C00183	HMDB0000883	Organic acids and derivatives	Carboxylic acids and derivatives	"Amino acids, peptides, and analogues"
(M-H)-	L-Arabinose	1.67799	0.565359	0.0145602	149.045	132.95	C00259/C11476	HMDB0000646	Organic oxygen compounds	Organooxygen compounds	Carbohydrates and carbohydrate conjugates
(M-H)-	L-Phenylalanine	4.20238	2.64553	0.0151808	164.072	261.549	C00079	HMDB0000159	Organic acids and derivatives	Carboxylic acids and derivatives	"Amino acids, peptides, and analogues"
(M-H)-	Glycitein	1.47232	3.0988	0.0152649	283.061	44.8735	C14536	HMDB0005781	Phenylpropanoids and polyketides	Isoflavonoids	Isoflav-2-enes
(M-H)-	L-Glutamine	1.07241	4.84939	0.0153521	145.061	381.175	C00064	HMDB0000641	Organic acids and derivatives	Carboxylic acids and derivatives	"Amino acids, peptides, and analogues"
(M-H)-	L-phenylalanyl-L-proline	1.09405	5.40281	0.016743	261.124	237.511
(M-H)-	alpha-Tocopherol (Vitamin E)	2.10345	4.7739	0.016911	429.372	31.486	C02477	HMDB0001893	Lipids and lipid-like molecules	Prenol lipids	Quinone and hydroquinone lipids
(M-H)-	L-Fucose	1.91088	0.28249	0.0208534	163.061	132.4	C01019	HMDB0000174	Organic oxygen compounds	Organooxygen compounds	Carbohydrates and carbohydrate conjugates
(M-H)-	Deoxyinosine	6.3159	0.379653	0.0215244	251.079	180.879	C05512	HMDB0000071	"Nucleosides, nucleotides, and analogues"	Purine nucleosides	Purine 2'-deoxyribonucleosides
(M-H)-	Lumichrome	2.85485	0.510225	0.0269143	241.073	61.0775	C01727
(M-H)-	Nicotinate	2.33609	0.468591	0.030559	122.025	220.782	C00253	HMDB0001488	Organoheterocyclic compounds	Pyridines and derivatives	Pyridinecarboxylic acids and derivatives
(M-H)-	9(S)-HODE	5.82913	0.672809	0.0332896	295.228	50.095
(M-H)-	Palmitic acid	11.9846	3.5088	0.0372436	255.233	46.727	C00249	HMDB0000220	Lipids and lipid-like molecules	Fatty Acyls	Fatty acids and conjugates
(M-H)-	16-Hydroxypalmitic acid	4.26949	0.612539	0.0463667	271.228	77.523	C18218	HMDB0006294	Lipids and lipid-like molecules	Fatty Acyls	Fatty acids and conjugates
